# Supplementary material for: Prediction of N-Methyl-D-Aspartate Receptor GluN1-Ligand Binding Affinity by a Novel SVM-Pose/SVM-Score Combinatorial Ensemble Docking Scheme
Source: Sci Rep. 2017 Jan 6;7:40053. doi: 10.1038/srep40053 (PMC5216401; doi:10.1038/srep40053)
Supplement: Supplementary Table S6 [file srep40053-s2.xls]

## Sheet: Table S6
Table S6. Experimentally observed and predicted RMSD values of each crystal structure and residual.
	1PB7			1PB8			1PB9			1PBQ			1Y1M			1Y1Z			1Y20
Pose	Obs.	Pred.	|Δ|	Obs.	Pred.	|Δ|	Obs.	Pred.	|Δ|	Obs.	Pred.	|Δ|	Obs.	Pred.	|Δ|	Obs.	Pred.	|Δ|	Obs.	Pred.	|Δ|
1	0.221	0.221945	0.000945	0.214601	0.231153	0.0165515	0.379925	0.376261	0.16166	0.330408	0.334282	0.00387447	0.298009	0.304494	0.0898925	0.672766	0.671724	0.457123	0.193854	0.180472	0.0341295
2	0.224	0.221024	0.002976	0.205735	0.212224	0.00648921	0.311232	0.31475	0.109015	0.540563	0.583708	0.0431448	0.26476	0.270189	0.0644542	0.68398	0.684744	0.479009	0.168409	0.182134	0.0236008
3	0.2065	0.204445	0.002055	0.724607	0.718035	0.00657214	0.313284	0.319671	0.404936	0.548269	0.54284	0.00542898	0.22211	0.229828	0.494779	0.676185	0.67584	0.0487671	0.154332	0.158142	0.566465
4	0.2232	0.220328	0.002872	0.237568	0.244034	0.00646635	0.354373	0.346505	0.108937	0.312116	0.300225	0.0118908	0.257776	0.249643	0.0120753	0.678504	0.677273	0.439705	0.219048	0.223123	0.0144447
5	0.2313	0.233723	0.002423	0.724656	0.718101	0.00655474	0.310131	0.314177	0.410479	0.299133	0.295136	0.00399681	0.376678	0.368738	0.355918	0.666512	0.667765	0.0568907	0.185648	0.202347	0.522309
6	0.2413	0.243955	0.002655	0.203261	0.209332	0.00607074	0.314404	0.317631	0.11437	0.504193	0.500065	0.0041277	0.248222	0.249616	0.0463547	0.674314	0.67332	0.470059	0.203087	0.217711	0.0144497
7	0.2152	0.218018	0.002818	0.225506	0.206478	0.0190281	0.326816	0.317988	0.0924819	0.56944	0.565205	0.00423531	0.296182	0.298087	0.0725809	0.664994	0.664398	0.438892	0.230502	0.226554	0.00104786
8	0.2202	0.217222	0.002978	0.19122	0.152421	0.0387993	0.24315	0.247113	0.0558927	0.237574	0.298213	0.0606393	0.292087	0.297032	0.105812	0.674897	0.674652	0.483432	0.23596	0.232233	0.0410127
9	0.2344	0.235531	0.001131	0.18772	0.183178	0.0045423	0.328756	0.318474	0.130754	0.360533	0.364782	0.00424948	0.298998	0.307117	0.119397	0.67862	0.677587	0.489867	0.169566	0.168139	0.0195813
10	0.212	0.214604	0.002604	0.177494	0.143483	0.0340109	0.373989	0.373906	0.196412	0.277682	0.281706	0.00402377	0.258734	0.256863	0.0793691	0.671654	0.670926	0.493432	0.236205	0.235861	0.0583671
11	0.2153	0.217773	0.002473	0.208841	0.202217	0.00662385	0.323066	0.332939	0.124098	0.511177	0.51417	0.00299288	0.300272	0.29911	0.0902692	0.685435	0.684423	0.475582	0.194251	0.200695	0.00814585
12	0.2384	0.23913	0.00073	0.72737	0.720885	0.00648452	0.32926	0.325596	0.401774	0.519131	0.514194	0.00493715	0.24679	0.254256	0.473114	0.677257	0.67846	0.0489095	0.224059	0.219356	0.508014
13	0.1994	0.202473	0.003073	0.196274	0.216831	0.0205568	0.309015	0.306018	0.109744	0.280128	0.274093	0.00603529	0.231978	0.240451	0.0441768	0.676568	0.676684	0.48041	0.233805	0.222387	0.0261128
14	0.2351	0.237745	0.002645	0.190279	0.197193	0.00691424	0.34723	0.35024	0.159961	0.497676	0.501565	0.00388884	0.235052	0.230754	0.0404752	0.670278	0.669547	0.479268	0.218745	0.221169	0.0308902
15	0.2369	0.234274	0.002626	0.224979	0.219102	0.00587716	0.337744	0.337431	0.112452	0.51816	0.555867	0.0377066	0.307808	0.313907	0.0889278	0.678192	0.679999	0.45502	0.190351	0.194815	0.0301642
16	0.22242	0.219529	0.00289089	0.227842	0.224316	0.00352571	0.333391	0.339421	0.111579	0.247331	0.251795	0.00446419	0.27973	0.280573	0.0527313	0.678444	0.677393	0.449551	0.184692	0.189571	0.0382707
17	0.229135	0.230897	0.0017617	0.210377	0.203649	0.00672782	0.347179	0.346247	0.13587	0.531533	0.5351	0.00356732	0.281367	0.284124	0.0737472	0.678423	0.677432	0.467055	0.194311	0.19014	0.0202368
18	0.217217	0.217413	0.000196079	0.712771	0.703715	0.00905568	0.291234	0.295163	0.417608	0.222389	0.365876	0.143487	0.227334	0.229925	0.482846	0.676093	0.677251	0.0355197	0.178106	0.181545	0.531226
19	0.214436	0.217472	0.00303627	0.715589	0.703546	0.0120429	0.395304	0.392152	0.323437	0.559126	0.562946	0.00381971	0.261875	0.269348	0.446241	0.681157	0.679988	0.0356009	0.227307	0.22177	0.493819
20	0.216947	0.219897	0.00294967	0.218796	0.213596	0.00519989	0.331842	0.329744	0.110948	0.20966	0.230818	0.0211582	0.328719	0.320739	0.101943	0.665289	0.664918	0.446122	0.17572	0.179679	0.0391169
21	0.264974	0.267956	0.00298166	0.196489	0.208712	0.012223	0.354794	0.351583	0.155094	0.504005	0.505369	0.00136398	0.288004	0.296069	0.09958	0.667642	0.668372	0.471883	0.192323	0.187963	0.008526
22	0.266333	0.263567	0.00276554	0.199004	0.195518	0.00348622	0.334559	0.342697	0.143693	0.575332	0.551828	0.0235037	0.341386	0.343529	0.144525	0.676775	0.676042	0.477038	0.202575	0.205095	0.00609078
23	0.227529	0.230294	0.0027654	0.210918	0.232453	0.0215354	0.320078	0.317974	0.107056	0.315097	0.30577	0.00932691	0.286623	0.278432	0.0675144	0.682461	0.683037	0.472119	0.169945	0.181081	0.0298366
24	0.239283	0.239712	0.000429293	0.195674	0.205927	0.0102528	0.33463	0.339168	0.143494	0.255992	0.296307	0.0403148	0.249879	0.248304	0.0526298	0.659561	0.660733	0.465059	0.225242	0.220592	0.0249178
25	0.227887	0.229575	0.00168824	0.723244	0.778047	0.0548028	0.306768	0.302559	0.420685	0.562678	0.552921	0.00975685	0.276068	0.278313	0.444931	0.672088	0.672502	0.0507422	0.205314	0.206308	0.516936
26	0.217483	0.215207	0.00227641	0.190333	0.278667	0.0883336	0.293376	0.297579	0.107246	0.560896	0.556935	0.00396108	0.285139	0.292614	0.102281	0.681215	0.680524	0.490191	0.165952	0.161875	0.0284584
27	0.215898	0.212923	0.00297545	0.219124	0.237231	0.0181067	0.341018	0.336826	0.117702	0.57441	0.577787	0.00337748	0.313482	0.321737	0.102613	0.677813	0.677389	0.458265	0.173673	0.176971	0.0421533
28	0.235467	0.238085	0.00261812	0.189583	0.172284	0.0172991	0.304706	0.304527	0.114944	0.509997	0.50779	0.00220714	0.25525	0.258835	0.0692519	0.677948	0.677045	0.487462	0.229872	0.223403	0.0338199
29	0.240019	0.238406	0.00161285	0.19489	0.220721	0.0258313	0.330951	0.328652	0.133762	0.338709	0.348841	0.0101319	0.281949	0.285662	0.0907723	0.6704	0.671819	0.476929	0.147274	0.151328	0.0435617
30	0.249549	0.246861	0.00268805	0.733335	0.75178	0.018445	0.334679	0.336744	0.396591	0.381648	0.322664	0.0589838	0.279209	0.2875	0.445835	0.677712	0.677416	0.055919	0.20259	0.205977	0.527358
