# Supplementary material for: Prediction of N-Methyl-D-Aspartate Receptor GluN1-Ligand Binding Affinity by a Novel SVM-Pose/SVM-Score Combinatorial Ensemble Docking Scheme
Source: Sci Rep. 2017 Jan 6;7:40053. doi: 10.1038/srep40053 (PMC5216401; doi:10.1038/srep40053)
Supplement: Supplementary Table S7 [file srep40053-s3.xls]

## Sheet: Table S7
Table S7. Selected compounds for SVM-Score development, their names, SMILES strings, observed and predicted pKi values, residuals, data partitions, and references
Compound	Molecule	Smiles	pKi			Set†	Ref.
			Obs.	Pred.	|Δ|
1	1-(4-((7-chloro-1,4,10-trioxo-3,4-dihydropyridazino[4,5-b]quinolin-2(1H,5H,10H)-yl)methyl)phenyl)-3-phenylurea	O=C1C4=C(C(=O)N([H])N1C([H])([H])c2c([H])c([H])c(c([H])c2[H])N([H])C(=O)N([H])c3c([H])c([H])c([H])c([H])c3[H])N([H])c5c(C4=O)c([H])c([H])c([Cl])c5[H]	6.959	7.14383	0.18483	T	Bare, et al., 2007
2	3-(4-((7-chloro-1,4,10-trioxo-3,4-dihydropyridazino[4,5-b]quinolin-2(1H,5H,10H)-yl)methyl)phenyl)-1,1-dimethylurea	O=C1C3=C(C(=O)N([H])N1C([H])([H])c2c([H])c([H])c(c([H])c2[H])N([H])C(=O)N(C([H])([H])[H])C([H])([H])[H])N([H])c4c(C3=O)c([H])c([H])c([Cl])c4[H]	7.222	7.5977	0.3757	T	Bare, et al., 2007
3	3-(3-((7-chloro-1,4,10-trioxo-3,4-dihydropyridazino[4,5-b]quinolin-2(1H,5H,10H)-yl)methyl)phenyl)-1,1-dimethylurea	O=C1C3=C(C(=O)N([H])N1C([H])([H])c2c([H])c([H])c([H])c(c2[H])N([H])C(=O)N(C([H])([H])[H])C([H])([H])[H])N([H])c4c(C3=O)c([H])c([H])c([Cl])c4[H]	6.951	6.71154	0.23946	T	Bare, et al., 2007
4	1-tert-butyl-3-(3-((7-chloro-1,4,10-trioxo-3,4-dihydropyridazino[4,5-b]quinolin-2(1H,5H,10H)-yl)methyl)phenyl)urea	O=C1C3=C(C(=O)N([H])N1C([H])([H])c2c([H])c([H])c([H])c(c2[H])N([H])C(=O)N([H])C(C([H])([H])[H])(C([H])([H])[H])C([H])([H])[H])N([H])c4c(C3=O)c([H])c([H])c([Cl])c4[H]	7.137	6.95315	0.18385	T	Bare, et al., 2007
5	7-chloro-2-(3-phenylprop-2-ynyl)-2,3-dihydropyridazino[4,5-b]quinoline-1,4,10(5H)-trione	O=C1C3=C(C(=O)N([H])N1C([H])([H])C#Cc2c([H])c([H])c([H])c([H])c2[H])N([H])c4c(C3=O)c([H])c([H])c([Cl])c4[H]	7.678	7.82502	0.14702	T	Bare, et al., 2007
6	7-chloro-2-(3-(pyridin-3-yl)prop-2-ynyl)-2,3-dihydropyridazino[4,5-b]quinoline-1,4,10(5H)-trione	O=C1C3=C(C(=O)N([H])N1C([H])([H])C#Cc2c([H])nc([H])c([H])c2[H])N([H])c4c(C3=O)c([H])c([H])c([Cl])c4[H]	7.824	7.52139	0.30261	T	Bare, et al., 2007
7	7-chloro-2-(3-(thiophen-3-yl)prop-2-ynyl)-2,3-dihydropyridazino[4,5-b]quinoline-1,4,10(5H)-trione	O=C1C3=C(C(=O)N([H])N1C([H])([H])C#C/C2=C(\[H])[S]C([H])=C2[H])N([H])c4c(C3=O)c([H])c([H])c([Cl])c4[H]	8.215	8.13513	0.07987	T	Bare, et al., 2007
8	7-chloro-2-(pyridin-2-ylmethyl)-2,3-dihydropyridazino[4,5-b]quinoline-1,4,10(5H)-trione	O=C1C3=C(C(=O)N([H])N1C([H])([H])c2nc([H])c([H])c([H])c2[H])N([H])c4c(C3=O)c([H])c([H])c([Cl])c4[H]	6.836	6.8321	0.0039	T	Bare, et al., 2007
9	(S)-7-chloro-2-(1-(pyridin-2-yl)ethyl)-2,3-dihydropyridazino[4,5-b]quinoline-1,4,10(5H)-trione	O=C1C3=C(C(=O)N([H])N1[C@]([H])(c2nc([H])c([H])c([H])c2[H])C([H])([H])[H])N([H])c4c(C3=O)c([H])c([H])c([Cl])c4[H]	6.684	6.01739	0.66661	T	Bare, et al., 2007
10	(R)-7-chloro-2-(1-(pyridin-2-yl)ethyl)-2,3-dihydropyridazino[4,5-b]quinoline-1,4,10(5H)-trione	O=C1C3=C(C(=O)N([H])N1[C@@]([H])(c2nc([H])c([H])c([H])c2[H])C([H])([H])[H])N([H])c4c(C3=O)c([H])c([H])c([Cl])c4[H]	5.085	5.70273	0.61773	T	Bare, et al., 2007
11	2-(benzofuran-2-ylmethyl)-7-chloro-2,3-dihydropyridazino[4,5-b]quinoline-1,4,10(5H)-trione	O=C1C4=C(C(=O)N([H])N1C([H])([H])C=2Oc3c(C=2[H])c([H])c([H])c([H])c3[H])N([H])c5c(C4=O)c([H])c([H])c([Cl])c5[H]	7.357	7.20515	0.15185	T	Bare, et al., 2007
12	7-chloro-2-((4,5-dimethylfuran-2-yl)methyl)-2,3-dihydropyridazino[4,5-b]quinoline-1,4,10(5H)-trione	O=C1C3=C(C(=O)N([H])N1C([H])([H])C=2OC(=C(C=2[H])C([H])([H])[H])C([H])([H])[H])N([H])c4c(C3=O)c([H])c([H])c([Cl])c4[H]	6.757	7.37515	0.61815	T	Bare, et al., 2007
13	7-chloro-2-((5-methylfuran-2-yl)methyl)-2,3-dihydropyridazino[4,5-b]quinoline-1,4,10(5H)-trione	O=C1C3=C(C(=O)N([H])N1C([H])([H])C=2O/C(=C(/[H])C=2[H])C([H])([H])[H])N([H])c4c(C3=O)c([H])c([H])c([Cl])c4[H]	7.328	7.14388	0.18412	T	Bare, et al., 2007
14	2-(benzo[b]thiophen-2-ylmethyl)-7-chloro-2,3-dihydropyridazino[4,5-b]quinoline-1,4,10(5H)-trione	O=C1C4=C(C(=O)N([H])N1C([H])([H])C=2[S]c3c(C=2[H])c([H])c([H])c([H])c3[H])N([H])c5c(C4=O)c([H])c([H])c([Cl])c5[H]	7.187	7.08814	0.09886	T	Bare, et al., 2007
15	7-chloro-2-((3-methylthiophen-2-yl)methyl)-2,3-dihydropyridazino[4,5-b]quinoline-1,4,10(5H)-trione	O=C1C3=C(C(=O)N([H])N1C([H])([H])C=2[S]C([H])=C([H])C=2C([H])([H])[H])N([H])c4c(C3=O)c([H])c([H])c([Cl])c4[H]	7.886	7.5571	0.3289	T	Bare, et al., 2007
16	7-chloro-2-(thiazol-2-ylmethyl)-2,3-dihydropyridazino[4,5-b]quinoline-1,4,10(5H)-trione	O=C1C3=C(C(=O)N([H])N1C([H])([H])C=2[S]C([H])=C([H])N=2)N([H])c4c(C3=O)c([H])c([H])c([Cl])c4[H]	6.893	7.1503	0.2573	T	Bare, et al., 2007
17	methyl 3-((7-chloro-1,4,10-trioxo-3,4-dihydropyridazino[4,5-b]quinolin-2(1H,5H,10H)-yl)methyl)benzoate	O=C2c1c(c([H])c([Cl])c([H])c1[H])N([H])C3=C2C(=O)N(N([H])C3=O)C([H])([H])c4c([H])c(c([H])c([H])c4[H])C(=O)OC([H])([H])[H]	7.018	7.20322	0.18522	T	Bare, et al., 2007
18	3-((7-chloro-1,4,10-trioxo-3,4-dihydropyridazino[4,5-b]quinolin-2(1H,5H,10H)-yl)methyl)-N-methoxy-N-methylbenzamide	O=C1C3=C(C(=O)N([H])N1C([H])([H])c2c([H])c(c([H])c([H])c2[H])C(=O)N(OC([H])([H])[H])C([H])([H])[H])N([H])c4c(C3=O)c([H])c([H])c([Cl])c4[H]	7.187	7.39773	0.21073	T	Bare, et al., 2007
19	3-((7-chloro-1,4,10-trioxo-3,4-dihydropyridazino[4,5-b]quinolin-2(1H,5H,10H)-yl)methyl)-N-(2-methoxyethyl)benzamide	O=C1C3=C(C(=O)N([H])N1C([H])([H])c2c([H])c(c([H])c([H])c2[H])C(=O)N([H])C([H])([H])C([H])([H])OC([H])([H])[H])N([H])c4c(C3=O)c([H])c([H])c([Cl])c4[H]	6.9	6.71421	0.18579	T	Bare, et al., 2007
20	Glycine	O=C1C3=C(C(=O)N([H])N1C([H])([H])c2c([H])c([H])nc([H])c2[H])N([H])c4c(C3=O)c([H])c([H])c([Cl])c4[H]	4.579	4.67722	0.09822	T	Bare, et al., 2007
21	D-Cycloserine	O=C1C3=C(C(=O)N([H])N1C([H])([H])c2c([H])c([H])c([H])nc2[H])N([H])c4c(C3=O)c([H])c([H])c([Cl])c4[H]	3.618	3.80186	0.18386	T	Bare, et al., 2007
22	5,7-Dichlorokynurenic Acid	O=C1C3=C(C(=O)N([H])N1C([H])([H])c2nc([H])c([H])nc2[H])N([H])c4c(C3=O)c([H])c([H])c([Cl])c4[H]	6.267	6.45153	0.18453	T	Bare, et al., 2007
23	Cycloleucine	O=C1C3=C(C(=O)N([H])N1C([H])([H])C2=C([H])OC([H])=C2[H])N([H])c4c(C3=O)c([H])c([H])c([Cl])c4[H]	1.816	2.00152	0.18552	T	Bare, et al., 2007
24	1-aminocyclobutane-1-carboxylic acid	O=C1C3=C(C(=O)N([H])N1C([H])([H])C=2[S]C([H])=C([H])C=2[H])N([H])c4c(C3=O)c([H])c([H])c([Cl])c4[H]	3.081	3.26607	0.18507	T	Bare, et al., 2007
25	7-chloro-2-(pyridin-4-ylmethyl)-2,3-dihydropyridazino[4,5-b]quinoline-1,4,10(5H)-trione	O=C1C3=C(C(=O)N([H])N1C([H])([H])C2=C([H])[S]C([H])=C2[H])N([H])c4c(C3=O)c([H])c([H])c([Cl])c4[H]	6.939	6.67416	0.26484	t	Bare, et al., 2007
26	7-chloro-2-(pyridin-3-ylmethyl)-2,3-dihydropyridazino[4,5-b]quinoline-1,4,10(5H)-trione	O=C1C3=C(C(=O)N([H])N1C([H])([H])C=2O/N=C(/[H])C=2[H])N([H])c4c(C3=O)c([H])c([H])c([Cl])c4[H]	7	6.43041	0.56959	t	Bare, et al., 2007
27	7-chloro-2-(pyrazin-2-ylmethyl)-2,3-dihydropyridazino[4,5-b]quinoline-1,4,10(5H)-trione	O=C1C3=C(C(=O)N([H])N1C([H])([H])c2c([H])c([H])c(c([H])c2[H])C(=O)OC([H])([H])[H])N([H])c4c(C3=O)c([H])c([H])c([Cl])c4[H]	6.583	6.45008	0.13292	t	Bare, et al., 2007
28	7-chloro-2-(furan-3-ylmethyl)-2,3-dihydropyridazino[4,5-b]quinoline-1,4,10(5H)-trione	O=C1C3=C(C(=O)N([H])N1C([H])([H])c2c([H])c([H])c(c([H])c2[H])C(=O)O[H])N([H])c4c(C3=O)c([H])c([H])c([Cl])c4[H]	7.62	6.94338	0.67662	t	Bare, et al., 2007
29	7-chloro-2-(thiophen-2-ylmethyl)-2,3-dihydropyridazino[4,5-b]quinoline-1,4,10(5H)-trione	O=C1C3=C(C(=O)N([H])N1C([H])([H])C#Cc2c([H])c([H])nc([H])c2[H])N([H])c4c(C3=O)c([H])c([H])c([Cl])c4[H]	7.538	7.4143	0.1237	t	Bare, et al., 2007
30	7-chloro-2-(thiophen-3-ylmethyl)-2,3-dihydropyridazino[4,5-b]quinoline-1,4,10(5H)-trione	O=C1C3=C(C(=O)N([H])N1C([H])([H])C#CC=2[S]C([H])=C([H])C=2[H])N([H])c4c(C3=O)c([H])c([H])c([Cl])c4[H]	7.367	7.03721	0.32979	t	Bare, et al., 2007
31	7-chloro-2-(isoxazol-5-ylmethyl)-2,3-dihydropyridazino[4,5-b]quinoline-1,4,10(5H)-trione	O=C(O[H])C([H])([H])[N+]([H])([H])[H]	7.409	6.97019	0.43881	t	Furukawa, et al., 2007
32	methyl 4-((7-chloro-1,4,10-trioxo-3,4-dihydropyridazino[4,5-b]quinolin-2(1H,5H,10H)-yl)methyl)benzoate	O=C1N([H])OC([H])([H])[C@@]1([H])[N+]([H])([H])[H]	7.347	6.96587	0.38113	t	Furukawa, et al., 2007
33	4-((7-chloro-1,4,10-trioxo-3,4-dihydropyridazino[4,5-b]quinolin-2(1H,5H,10H)-yl)methyl)benzoic acid	O=C(O[H])C=2N=C1C([H])=C([Cl])C([H])=C([Cl])C1=C(O[H])C=2[H]	7.796	7.24033	0.55567	t	Furukawa, et al., 2007
34	7-chloro-2-(3-(pyridin-4-yl)prop-2-ynyl)-2,3-dihydropyridazino[4,5-b]quinoline-1,4,10(5H)-trione	O=C(O[H])[C@]([H])([N+]([H])([H])[H])C([H])([H])O[H]	7.167	7.63418	0.46718	t	Furukawa, et al., 2007
35	7-chloro-2-(3-(thiophen-2-yl)prop-2-ynyl)-2,3-dihydropyridazino[4,5-b]quinoline-1,4,10(5H)-trione	O=C(O[H])C1(C([H])([H])C1([H])[H])[N+]([H])([H])[H]	8.081	8.24373	0.16273	t	Inanobe, et al., 2005
36	D-Serine	O=C(O[H])C1([N+]([H])([H])[H])C([H])([H])C([H])([H])C([H])([H])C1([H])[H]	5.154	4.89641	0.25759	t	Inanobe, et al., 2005
37	1-aminocyclopropane-1-carboxylic acid	O=C(O[H])C1([N+]([H])([H])[H])C([H])([H])C([H])([H])C1([H])[H]	5.32	4.59141	0.72859	t	Inanobe, et al., 2005
†where T and t stand for the training set and test set, respectively
